# Supplementary material for: The Natural Antimicrobial trans-Cinnamaldehyde Interferes with UDP-N-Acetylglucosamine Biosynthesis and Cell Wall Homeostasis in Listeria monocytogenes
Source: Foods. 2021 Jul 20;10(7):1666. doi: 10.3390/foods10071666 (PMC8307235; doi:10.3390/foods10071666)
Supplement: Supplementary file 1 [file foods-10-01666-s001.zip]

Archive with 1 entries (1 files):
- foods-1279560-supplementary.pdf
